# Supplementary material for: Sirtuin 4 Inhibits Prostate Cancer Progression and Metastasis by Modulating p21 Nuclear Translocation and Glutamate Dehydrogenase 1 ADP-Ribosylation
Source: J Oncol. 2022 Jul 7;2022:5498743. doi: 10.1155/2022/5498743 (PMC9283077; doi:10.1155/2022/5498743)
Supplement: Supplementary Materials — Additional file 1: Table S1: the basic clinical information of PCa patients. Table S2: the list of primers. Table S3: shRNA sequence. Table S4: information of antibodies (DOCX 25 kb). Additional file 2: Supplemental Materials and Methods (DOCX 16 kb). [file 5498743.f1.zip]

Archive with 2 entries (2 files):
- 5498743.f1/Additional files 1.docx
- 5498743.f1/Additional files 2 supplemental Methods.docx
